# Supplementary material for: Six different football shoes, one playing surface and the weather; Assessing variation in shoe-surface traction over one season of elite football
Source: PLoS One. 2019 Apr 30;14(4):e0216364. doi: 10.1371/journal.pone.0216364 (PMC6490939; doi:10.1371/journal.pone.0216364)
Supplement: S1 File — (XLSX) [file pone.0216364.s002.xlsx]

## Sheet: Sheet1
Date	Pitch Location	Temperature	Humidity	Surface traction	Soil Moisture	Hardness	Grass Type	Shoe	Outsole	Internal Rotation 1	Internal Rot 2	Internal Rot 3	External Rot 1	External Rot 2	External Rot 3	Internal Rot 4	Internal Rot 5	Internal Rot 6	External Rot 4	External Rot 5	External Rot 6	Translational 1	Translational 2	Translational 3	Translational 4	Translational 5	Translational 6	Field Internal rotational Average	Field External Rotational Average	Field Rotational Average	RT SD	Field Translational Average	COF = Hz force/Normal load
2018-03-08	Aspire 7	27	60	39	21	78	Paspalum/Rye over sow	Mercurial	Chevron	44.6	36.9	46.8	37.2	43.6	47.5	32.5	37.6	34.7	43.2	41.8	42.8	558	519	528	572	526	497	38.85	42.6833	40.7667	4.84699	533.333	1.77778
2018-03-08	Aspire 7	27	60	39	21	78	Paspalum/Rye over sow	Magista	Mixed Blade/Round	46.5	41.5	45.9	43.9	46.9	41.8	39.1	39.8	45.2	44.4	41	39.5	473	518	560	595	599	504	43	42.9167	42.9583	2.84204	541.5	1.805
2018-03-08	Aspire 7	27	60	39	21	78	Paspalum/Rye over sow	Hyper Venom	Mixed Blade/Round	40.1	41.3	39.3	43.3	47.7	43.2	40.3	36.1	39.7	43.7	38.9	36.3	682	581	546	490	493	567	39.4667	42.1833	40.825	3.28111	559.833	1.86611
2018-03-08	Aspire 7	27	60	39	21	78	Paspalum/Rye over sow	Tiempo SG	Screw-in	65	53.8	51.2	55.7	51.1	51.8	51.2	51	50.5	54.8	53.7	51.6	551	567	540	536	503	590	53.7833	53.1167	53.45	4.01101	547.833	1.82611
2018-03-08	Aspire 7	27	60	39	21	78	Paspalum/Rye over sow	Tiempo AG	round/Moulded	36.2	35.3	34.7	36.7	34.8	34.9	31.9	33.3	36.4	34.4	32.7	36.4	545	674	601	554	517	628	34.6333	34.9833	34.8083	1.54299	586.5	1.955
2018-03-08	Aspire 7	27	60	39	21	78	Paspalum/Rye over sow	Tiempo FG	Round/Moulded	48.9	50.9	47.5	43.6	47.7	40.6	49.5	41.8	43.4	39.8	36.2	37.7	513	490	518	509	526	449	47	40.9333	43.9667	4.88864	500.833	1.66944
2017-11-30	Aspire 7	29	59	40	25	72	Paspalum	Mercurial	Chevron	52.8	47.6	51.4	48.5	55.7	48.7	53.8	47.5	48.1	47.3	46.9	46.5	562	467	511	689	534	660	50.2	48.9333	49.5667	3.06278	570.5	1.90167
2017-11-30	Aspire 7	29	59	40	25	72	Paspalum	Tiempo FG	Round/Moulded	50.1	50.8	54.5	47.6	48.4	45.3	55.3	43.8	55.1	49.3	55.3	49.7	634	513	490	574	475	445	51.6	49.2667	50.4333	3.93431	521.833	1.73944
2017-11-30	Aspire 7	29	59	40	25	72	Paspalum	Hyper Venom	Mixed Blade/Round	47.5	44.9	48	45.2	47.3	43.4	42.6	44.1	45.5	45.9	46.1	46.2	496	535	570	535	512	510	45.4333	45.6833	45.5583	1.64287	526.333	1.75444
2017-11-30	Aspire 7	29	59	40	25	72	Paspalum	Magista	Mixed Blade/Round	50.9	48.8	49.8	52.1	52.4	49.8	43.6	48.2	48.5	51.8	51.9	49.8	660	598	568	545	591	503	48.3	51.3	49.8	2.43758	577.5	1.925
2017-11-30	Aspire 7	29	59	40	25	72	Paspalum	Tiempo AG	Round/Moulded	33.9	38.6	40.5	42.8	37.5	33.1	38.4	34.1	32.7	35.6	33.9	31.8	522	498	548	476	582	513	36.3667	35.7833	36.075	3.4473	523.167	1.74389
2017-11-30	Aspire 7	29	59	40	25	72	Paspalum	Tiempo SG	Screw-in	54.6	51.9	58.5	56.7	63.8	58.6	54	53.2	49.8	57.3	62.8	58.4	544	492	482	564	598	531	53.6667	59.6	56.6333	4.18076	535.167	1.78389
2018-01-18	Aspire 7	22	35	33	24	64	Rye	Mercurial	Chevron	36.6	33.4	38.7	44.7	43.2	47.8	33.8	34.4	36.8	42.3	50.2	43	548	530	541	563	540	501	35.6167	45.2	40.4083	5.61126	537.167	1.79056
2018-01-18	Aspire 7	22	35	33	24	64	Rye	Tiempo FG	Round/Moulded	31.4	33.2	35.1	33.5	32.8	37.2	32.9	33.6	35.4	34.3	33.8	34.2	505	521	595	504	571	511	33.6	34.3	33.95	1.47741	534.5	1.78167
2018-01-18	Aspire 7	22	35	33	24	64	Rye	Magista	Mixed Blade/Round	33.7	37.7	37.7	41.9	40.3	44.1	37.4	39.1	38.6	36.9	37.1	36.9	700	568	630	709	598	660	37.3667	39.5333	38.45	2.68176	644.167	2.14722
2018-01-18	Aspire 7	22	35	33	24	64	Rye	Hyper Venom	Mixed Blade/Round	28.3	28	31.4	30.6	34.6	32.7	33.8	30.6	34	33.1	34.9	35.3	678	564	612	544	508	541	31.0167	33.5333	32.275	2.48747	574.5	1.915
2018-01-18	Aspire 7	22	35	33	24	64	Rye	Tiempo AG	Round/Moulded	26.6	28.5	32.1	27.5	26.9	30.1	21.9	29.3	28.5	29.3	26.8	30.1	515	498	552	459	499	528	27.8167	28.45	28.1333	2.54713	508.5	1.695
2018-01-18	Aspire 7	22	35	33	24	64	Rye	Tiempo SG	Screw-in	43.1	42.4	44.7	40.6	47.7	47	42.4	41.4	43.1	47.6	48.3	47.4	485	483	535	549	543	554	42.85	46.4333	44.6417	2.80112	524.833	1.74944
2018-04-05	Aspire 7	32.8	34.5	44	19	71	Paspalum	Tiempo SG	Screw-in	55.3	52.6	53.8	50.8	55.7	53.7	50.4	52	48.9	50.4	52	50.9	730	667	731	721	751	732	52.1667	52.25	52.2083	2.08739	722	2.40667
2018-04-05	Aspire 7	32.8	34.5	44	19	71	Paspalum	Hyper Venom	Mixed Blade/Round	38.9	37.4	38.4	40.4	39.4	42.7	41.8	40.7	39.3	38.6	34.7	39.8	629	641	647	699	641	544	39.4167	39.2667	39.3417	2.07691	633.5	2.11167
2018-04-05	Aspire 7	32.8	34.5	44	19	71	Paspalum	Tiempo FG	Round/Moulded	43.9	43.9	41.9	47.6	46.3	39.6	44.2	46.4	45.2	46.1	42.1	36.4	609	460	480	501	535	550	44.25	43.0167	43.6333	3.21144	522.5	1.74167
2018-04-05	Aspire 7	32.8	34.5	44	19	71	Paspalum	Tiempo AG	Round/Moulded	38.2	37.1	34.9	39.7	36.3	34.2	41.9	36.8	34.4	37.4	36.9	38	565	680	531	460	577	568	37.2167	37.0833	37.15	2.19897	563.5	1.87833
2018-04-05	Aspire 7	32.8	34.5	44	19	71	Paspalum	Mercurial	Chevron	52.2	51.1	48.2	52.4	44.9	44.2	49.8	49.4	49.1	44.5	48.7	45.1	634	638	675	699	661	653	49.9667	46.6333	48.3	2.9723	660	2.2
2018-04-05	Aspire 7	32.8	34.5	44	19	71	Paspalum	Magista	Mixed Blade/Round	45.3	47.5	48.8	49.4	51.2	49.2	48.3	49.7	48.9	42.9	44.4	40.2	545	636	598	574	583	576	48.0833	46.2167	47.15	3.25786	585.333	1.95111
2018-05-24	Aspire 7	35.4	28.4	34	21	80	Paspalum	Tiempo AG	Round/Moulded	38.2	39.5	39.3	41.2	45.1	44.1	47.3	48.6	40.2	39.1	42.6	41.8	520	501	573	564	526	507	42.1833	42.3167	42.25	3.37895	531.833	1.77278
2018-05-24	Aspire 7	35.4	28.4	34	21	80	Paspalum	Mercurial	Chevron	54.8	53.6	53.2	54.1	55.2	53.6	52.4	53.8	54.6	54.1	54.9	53.2	526	565	574	528	561	586	53.7333	54.1833	53.9583	0.82292	556.667	1.85556
2018-05-24	Aspire 7	35.4	28.4	34	21	80	Paspalum	Hyper Venom	Mixed Blade/Round	46.5	52	43.7	44.8	46.7	49.5	44.3	43.8	45.7	46.5	43.4	48.2	637	559	643	654	639	602	46	46.5167	46.2583	2.604	622.333	2.07444
2018-05-24	Aspire 7	35.4	28.4	34	21	80	Paspalum	Tiempo SG	Screw-in	50.7	59.5	58.7	60.2	59.6	58.7	59.4	61.3	60.4	59.8	59.4	61.3	780	687	689	649	754	792	58.3333	59.8333	59.0833	2.77221	725.167	2.41722
2018-05-24	Aspire 7	35.4	28.4	34	21	80	Paspalum	Magista	Mixed Blade/Round	48.9	55	48.2	48.3	51.6	52.4	49.6	48.6	49.3	47.2	48.3	49.2	565	681	601	585	671	696	49.9333	49.5	49.7167	2.209	633.167	2.11056
2018-05-24	Aspire 7	35.4	28.4	34	21	80	Paspalum	Tiempo FG	Round/Moulded	47.1	46.3	44.5	44.8	45	46.2	46.3	44.8	46.7	47.3	44.6	44.8	580	624	541	618	623	586	45.95	45.45	45.7	1.04707	595.333	1.98444
